# Supplementary material for: Controlled Hydrolysis of Odorants Schiff Bases in Low-Molecular-Weight Gels
Source: Int J Mol Sci. 2022 Mar 13;23(6):3105. doi: 10.3390/ijms23063105 (PMC8952255; doi:10.3390/ijms23063105)
Supplement: Supplementary file 1 [file ijms-23-03105-s001.zip]

Archive with 1 entries (1 files):
- ijms-1617891-supplementary.pdf
